# Supplementary material for: Room-Temperature QCM Sensor Based on GO@WO3 Nanocomposites for Ammonia Detection
Source: Nanomaterials (Basel). 2026 Apr 15;16(8):467. doi: 10.3390/nano16080467 (PMC13118550; doi:10.3390/nano16080467)
Supplement: Supplementary file 1 [file nanomaterials-16-00467-s001.zip]

Archive with 1 entries (1 files):
- nanomaterials-4244777-supplementary.pdf
